# Supplementary material for: Comprehensive Phylogenetic Reconstruction of Amoebozoa Based on Concatenated Analyses of SSU-rDNA and Actin Genes
Source: PLoS One. 2011 Jul 28;6(7):e22780. doi: 10.1371/journal.pone.0022780 (PMC3145751; doi:10.1371/journal.pone.0022780)
Supplement: Table S2 — Leaf Stability values obtained for each taxon in each different reconstruction. Taxa are ranked by their average Leaf Stability. (XLS) [file pone.0022780.s004.xls]

## Sheet: Suppl. Table 2 Leaf Stabilities
Supplementary Table S2: Leaf Stability values obtained for each taxon in each different reconstruction. Taxa are ranked by their average Leaf Stability.
Taxon	A53	A101	A139	M53	M101	M139	M139-7	M139-76	M139-765	A139-LB	M139-LB	A139-US	A139-LB-US	M139-US	M139-LB-US	MENV	Average LS	Overall rank
Nematostella vectensis	0.909656	0.940468	0.948539	0.878767	0.937878	0.948693	0.955472	0.693485	0.620475	0.955451	0.956292	0.955451	0.941684	0.956292	0.952356	0.960081	0.90694	1
Drosophila melanogaster	0.909745	0.940495	0.94855	0.878584	0.937824	0.948564	0.95546	0.693164	0.620512	0.955555	0.956219	0.955555	0.941701	0.956219	0.952242	0.960043	0.906902	1
Homo sapiens	0.909744	0.940495	0.948549	0.878584	0.937824	0.948564	0.95546	0.693158	0.620368	0.955555	0.956219	0.955555	0.941701	0.956219	0.952242	0.960043	0.906892	1
Ministeria vibrans	0.907674	0.93996	0.946988	0.873906	0.934149	0.946619	0.952124	0.692555	0.617257	0.955228	0.954101	0.955228	0.94074	0.954101	0.949575	0.957719	0.90487	2
Salpingoeca amphoridium	0.856591	0.917813	0.931692	0.844113	0.919835	0.933157	0.943182	0.692136	0.619159	0.93694	0.940388	0.93694	0.923046	0.940388	0.934781	0.948239	0.88865	3
Monosiga brevicolis	0.850635	0.914494	0.929188	0.843159	0.919264	0.932512	0.940361	0.692406	0.619097	0.934907	0.939519	0.934907	0.920689	0.939519	0.934023	0.94797	0.887041	3
Nuclearia simplex	0.866697	0.921559	0.932349	0.810093	0.899889	0.92218	0.929947	0.693239	0.619601	0.939719	0.929669	0.939719	0.924149	0.929669	0.922015	0.937162	0.882353	4
Glomus caledonium	0.865548	0.92104	0.933661	0.793928	0.892466	0.915102	0.928134	0.693275	0.619451	0.938531	0.918536	0.938531	0.926332	0.918536	0.91354	0.927706	0.87777	4
Saccharomyces cerevisae S288c	0.865548	0.92104	0.933661	0.794053	0.892466	0.915245	0.928094	0.692772	0.618221	0.938531	0.918536	0.938531	0.926332	0.918536	0.91354	0.927706	0.877676	4
Amoeba leningradensis	0.765189	0.856329	0.881106	0.812535	0.897208	0.917464	0.911659	0.682556	0.575242	0.886229	0.921172	0.886229	0.877799	0.921172	0.913498	0.936895	0.852643	5
Paraflabellula hoguae	0.851144	0.819052	0.784268	0.861189	0.87594	0.851403	0.88921	0.773543	0.726883	0.79095	0.864054	0.79095	0.826882	0.864054	0.894525	0.874368	0.833651	6
Rhizamoeba 50933	0.851144	0.818983	0.784292	0.861189	0.875882	0.851324	0.889226	0.773593	0.72693	0.79098	0.863954	0.79098	0.826929	0.863954	0.894434	0.87432	0.833632	6
Flabellula citata		0.818995	0.784197		0.87589	0.851526	0.889307	0.773676	0.726928	0.790855	0.864185	0.790855	0.82679	0.864185	0.894691	0.874451	0.830467	6
Rhizamoeba saxonica 50742		0.819054	0.784191		0.87594	0.851421	0.889237	0.773614	0.72694	0.790868	0.864069	0.790868	0.82679	0.864069	0.894545	0.874376	0.830427	6
Leptomyxa reticulata		0.819418	0.784781		0.875747	0.85118	0.889321	0.771623	0.722848	0.791481	0.863606	0.791481	0.827583	0.863606	0.893978	0.874234	0.830063	6
Ripidomyxa RP010		0.819418	0.784781		0.875747	0.85118	0.889321	0.771623	0.721832	0.791481	0.863606	0.791481	0.827583	0.863606	0.893978	0.874234	0.829991	6
Paraflabellula reniformis			0.784312			0.851354	0.889244	0.773637	0.726953	0.791001	0.864	0.791001	0.826961	0.864	0.894462	0.874337	0.827605	6
Flabellula NETC3			0.784242			0.851421	0.889238	0.773615	0.726955	0.790913	0.864072	0.790913	0.826846	0.864072	0.894548	0.874378	0.827601	6
Rhizamoeba neglecta			0.784781			0.851179	0.889315	0.771618	0.722822	0.791481	0.863606	0.791481	0.827583	0.863606	0.893978	0.874234	0.82714	6
Nebela lageniformis		0.803486	0.773201		0.858829	0.840752	0.877934	0.766012	0.736964	0.779385	0.852491	0.779385	0.812915	0.852491	0.880786	0.855969	0.819329	7
Apodera vas		0.803486	0.773201		0.858828	0.840752	0.877933	0.765981	0.736906	0.77938	0.852491	0.77938	0.812915	0.852491	0.880786	0.855969	0.819321	7
Nebela carinata		0.802592	0.772715		0.859112	0.840864	0.877568	0.765742	0.73689	0.778826	0.852686	0.778826	0.812244	0.852686	0.880974	0.856047	0.819127	7
Porosia bigibbosa		0.80258	0.772711		0.859112	0.840864	0.877589	0.76569	0.736906	0.778828	0.852689	0.778828	0.812229	0.852689	0.880974	0.856047	0.819124	7
Nebela tincta		0.802391	0.772586		0.859062	0.84084	0.877518	0.76576	0.736922	0.778665	0.852657	0.778665	0.812096	0.852657	0.880947	0.855993	0.819054	7
Hyalosphenia elegans		0.802363	0.772588		0.858728	0.840681	0.877443	0.765761	0.736975	0.778642	0.85246	0.778642	0.812094	0.85246	0.880726	0.855969	0.818967	7
Nebela carinata Hbog	0.804339	0.802655	0.772731	0.823897	0.858905	0.840754	0.877886	0.765999	0.736903	0.778833	0.852559	0.778833	0.812294	0.852559	0.880826	0.855958	0.818496	7
Hyalosphenia papilio Hbog	0.804339	0.802531	0.772688	0.823897	0.858871	0.840744	0.877501	0.765682	0.73696	0.778809	0.852546	0.778809	0.812201	0.852546	0.880791	0.855961	0.81843	7
Glaeseria mira	0.817512	0.797098	0.771598	0.824083	0.852022	0.840694	0.880892	0.764801	0.733247	0.778299	0.852566	0.778299	0.810986	0.852566	0.879689	0.858093	0.818278	7
Hartmannela cantabrigiensis	0.817512	0.797098	0.771593	0.824083	0.852022	0.84069	0.88089	0.764797	0.733256	0.778297	0.852562	0.778297	0.810982	0.852562	0.879683	0.857937	0.818266	7
Amoebidium parasiticum	0.817512	0.79708	0.77138	0.824083	0.85202	0.840539	0.880788	0.764662	0.733316	0.778062	0.852381	0.778062	0.81068	0.852381	0.879471	0.858125	0.818159	7
Chaos carolinensis	0.817512	0.79708	0.771331	0.824083	0.85202	0.840512	0.880794	0.764651	0.733315	0.778013	0.852348	0.778013	0.810633	0.852348	0.879424	0.858105	0.818136	7
Saccamoeba NTSHR		0.797098	0.771598		0.852022	0.840694	0.880892	0.764801	0.733247	0.778299	0.852566	0.778299	0.810986	0.852566	0.879689	0.858093	0.817918	7
Arcella hemisphaerica	0.819075	0.79725	0.770348	0.82954	0.846971	0.837535	0.874278	0.76463	0.735728	0.776377	0.849892	0.776377	0.810221	0.849892	0.877896	0.852994	0.816813	7
Saccamoeba lacustris			0.771598			0.840694	0.880892	0.764801	0.733247	0.778299	0.852566	0.778299	0.810986	0.852566	0.879689	0.858093	0.816811	7
Arcella vulgaris WP	0.819076	0.79724	0.770343	0.829541	0.846954	0.837525	0.874261	0.764646	0.735746	0.776369	0.849881	0.776369	0.810215	0.849881	0.877884	0.852978	0.816807	7
Hartmannella 243D10			0.771593			0.84069	0.88089	0.764797	0.733256	0.778297	0.852562	0.778297	0.810982	0.852562	0.879683	0.857928	0.816795	7
Arcella vulgaris SC	0.819074	0.797066	0.770258	0.829537	0.8468	0.837465	0.874213	0.764637	0.735736	0.776265	0.84978	0.776265	0.810089	0.84978	0.87778	0.852655	0.816713	7
Chaos nobile			0.771378			0.840554	0.880741	0.764577	0.733303	0.778075	0.852411	0.778075	0.810694	0.852411	0.879501	0.858154	0.816656	7
Amoeba proteus			0.771326			0.840504	0.880738	0.764577	0.733303	0.778005	0.852348	0.778005	0.810637	0.852348	0.879426	0.85811	0.816611	7
Arcella mitrata	0.81906	0.796136	0.770232	0.829791	0.846809	0.837382	0.874189	0.764447	0.734253	0.776126	0.849771	0.776126	0.809907	0.849771	0.877811	0.852755	0.816535	7
Arcella gibbosa		0.797138	0.770292		0.846853	0.837491	0.87426	0.764652	0.735738	0.776309	0.849816	0.776309	0.810139	0.849816	0.877826	0.852695	0.815667	7
Bullinularia indica		0.796821	0.77034		0.855886	0.83917	0.870506	0.760186	0.726566	0.776798	0.850438	0.776798	0.808772	0.850438	0.879192	0.853465	0.815384	7
Trigonopyxis arcula		0.796823	0.77034		0.855886	0.83917	0.870506	0.760212	0.726447	0.776798	0.850438	0.776798	0.808772	0.850438	0.879192	0.853465	0.815377	7
Hartmannela vermiformis	0.837787	0.795122	0.771037	0.855404	0.863764	0.84406	0.883525	0.753786	0.633954	0.771534	0.85256	0.771534	0.799356	0.85256	0.882087	0.863978	0.814503	8
Argynia dentata		0.797071	0.769893		0.84964	0.836011	0.868379	0.759244	0.735396	0.776284	0.848388	0.776284	0.809891	0.848388	0.876216	0.850145	0.814373	8
Centropyxis laevigata		0.800769	0.770407		0.848927	0.835863	0.868496	0.75969	0.72692	0.776328	0.844636	0.776328	0.809631	0.844636	0.872359	0.84917	0.813154	8
Spumochlamys bryora 1901	0.814219	0.784794	0.760811	0.81544	0.843885	0.832628	0.870341	0.761307	0.72893	0.767165	0.84421	0.767165	0.798559	0.84421	0.871227	0.843863	0.809297	8
Spumochlamys perforata 2504	0.814219	0.784794	0.760811	0.81544	0.843885	0.832628	0.870341	0.761307	0.72893	0.767165	0.84421	0.767165	0.798559	0.84421	0.871227	0.843863	0.809297	8
Heleopera rosea		0.785427	0.763663		0.844961	0.833102	0.868209	0.757424	0.730544	0.768183	0.843385	0.768183	0.80033	0.843385	0.870368	0.84824	0.808957	8
Echinamoeba thermarum OSB1		0.790361	0.770448		0.856527	0.845002	0.885606	0.75806	0.610686	0.7691	0.853643	0.7691	0.79751	0.853643	0.883261	0.866183	0.807795	8
Nolandella PRA27	0.803231	0.790722	0.760871	0.814792	0.843393	0.825916	0.873004	0.751503	0.726281	0.766315	0.835996	0.766315	0.795642	0.835996	0.859432	0.839574	0.805561	8
Nolandella 50913	0.803231	0.790722	0.760871	0.814792	0.843392	0.825916	0.873003	0.751502	0.72628	0.766315	0.835996	0.766315	0.795642	0.835996	0.859431	0.839574	0.805561	8
Saccamoeba limax (ATCC 30942)		0.787722	0.760003		0.838742	0.832005	0.872861	0.762123	0.680008	0.768392	0.843523	0.768392	0.799013	0.843523	0.86844	0.851768	0.805465	8
Echinamoeba exudans			0.770449			0.845002	0.885606	0.75806	0.610829	0.7691	0.853643	0.7691	0.79751	0.853643	0.883261	0.866187	0.805199	8
Pyxidicula operculata	0.800456	0.780708	0.757973	0.803302	0.846514	0.832778	0.868878	0.756882	0.717586	0.760686	0.843506	0.760686	0.792853	0.843506	0.870764	0.844377	0.805091	8
Hartmannella abertawensis		0.790722	0.760871		0.843393	0.825916	0.873004	0.751503	0.726294	0.766315	0.835996	0.766315	0.795642	0.835996	0.859432	0.839574	0.805069	8
Cryptodifflugia operculata	0.790815	0.776223	0.753859	0.799744	0.84108	0.830144	0.865545	0.752671	0.716446	0.757092	0.839918	0.757092	0.787526	0.839918	0.865497	0.848973	0.801409	9
Heleopera sphagni	0.794708	0.770808	0.751582	0.799674	0.827703	0.822359	0.863825	0.749518	0.720056	0.755572	0.831639	0.755572	0.784698	0.831639	0.855122	0.835355	0.796864	9
Arcella discoides		0.76497	0.747417		0.815305	0.810502	0.844588	0.727953	0.707533	0.745898	0.814411	0.745898	0.786489	0.814411	0.843586	0.815745	0.784622	10
Physarum polycephalum	0.699136	0.659553	0.682947	0.718166	0.758922	0.732513	0.745218	0.563879	0.569291							0.753083	0.688271	11
Arachnula	0.673224	0.649503	0.655058	0.73009	0.750863	0.71942	0.74717	0.555495	0.507101	0.642782	0.737235	0.642782	0.661301	0.737235	0.785672	0.745966	0.683806	12
Echinostelium arboreum		0.659545	0.682996		0.758916	0.732611	0.745286	0.563989	0.569392							0.752892	0.683203	12
Didymium nigripes		0.659553	0.682949		0.758922	0.732512	0.745216	0.563878	0.569285							0.753083	0.683175	12
Trichia persimilis		0.659529	0.682946		0.758903	0.732511	0.74505	0.563897	0.569256							0.753076	0.683146	12
Symphytocarpus impexus			0.682872			0.732599	0.745289	0.563968	0.569281	0.633513	0.728673	0.633513	0.646874	0.728673	0.778707	0.753137	0.683092	12
Stemonitis flavogenita			0.682872			0.732599	0.745289	0.563968	0.569281	0.633513	0.728673	0.633513	0.646874	0.728673	0.778707	0.753137	0.683092	12
Flamella aegyptia		0.649928	0.656713		0.751011	0.719742	0.748508	0.552311	0.501694	0.64469	0.737464	0.64469	0.663576	0.737464	0.785981	0.746269	0.681431	12
Flamella fluviatilis			0.656713			0.719742	0.748508	0.552311	0.501694	0.64469	0.737464	0.64469	0.663576	0.737464	0.785981	0.746269	0.678259	12
Protophysarum phloiogenum			0.682949			0.732512	0.745217	0.563877	0.569291							0.753083	0.674488	13
Arcyria denudata			0.682946			0.732511	0.74505	0.563897	0.569256							0.753076	0.674456	13
Lindbladia tubulina			0.682768			0.732354	0.744697	0.563754	0.569052							0.752889	0.674252	13
Schizoplasmodiopsis amoeboidea		0.648837	0.653777		0.749219	0.718664	0.740411	0.51085	0.470476	0.645629	0.733477	0.645629	0.661044	0.733477	0.780584	0.745174	0.674089	13
Tychosporium acutostipes			0.662405			0.719871	0.740994	0.55197	0.373083	0.64748	0.735468	0.64748	0.663094	0.735468	0.783707	0.74641	0.667286	13
Gephyramoeba (Acramoeba dendroida)		0.6512	0.660069		0.757888	0.711294	0.746027	0.559729	0.310345	0.643368	0.727632	0.643368	0.666245	0.727632	0.774843	0.739593	0.665659	13
Cavostelium apophysatum			0.665964			0.717828	0.733138	0.554136	0.334089	0.649162	0.734238	0.649162	0.660189	0.734238	0.781824	0.744498	0.663205	14
Filamoeba nolandi		0.647207	0.649373		0.738262	0.702938	0.749647	0.539276	0.32649	0.63954	0.728699	0.63954	0.663473	0.728699	0.779667	0.735294	0.662008	14
Phalansterium solitarium	0.645438	0.610668	0.622267	0.697495	0.721475	0.690089	0.732423	0.547445	0.508722	0.604441	0.723943	0.604441	0.647348	0.723943	0.772861	0.7199	0.660806	14
Nematostelium ovatum			0.627548			0.697222	0.745886	0.556998	0.439594	0.607441	0.731006	0.607441	0.65165	0.731006	0.777265	0.729912	0.658581	14
Schizoplasmodium cavostelioides			0.627536			0.697222	0.745886	0.557001	0.438899	0.607444	0.731006	0.607444	0.65165	0.731006	0.777265	0.729912	0.658523	14
Filamoeba sinensis			0.649373			0.702938	0.749647	0.539276	0.32649	0.63954	0.728699	0.63954	0.663473	0.728699	0.779667	0.735294	0.656886	14
Soliformovum irregulare		0.61201	0.653942		0.730882	0.708197	0.62942	0.430453	0.447903	0.644785	0.724467	0.644785	0.653267	0.724467	0.778195	0.738899	0.651548	15
Grellamoeba robusta		0.61201	0.653941		0.730882	0.708197	0.62942	0.430453	0.447902	0.644785	0.724467	0.644785	0.653267	0.724467	0.778195	0.738899	0.651548	15
Dictyostelium purpureum	0.707086	0.654273	0.664787	0.739253	0.73855	0.643965	0.664256	0.433551	0.57316	0.64028	0.648743	0.64028	0.655573	0.648743	0.690123	0.666883	0.650594	15
Dictyostelium discoideum	0.707086	0.654272	0.664787	0.739253	0.73855	0.643965	0.664256	0.433551	0.57316	0.64028	0.648743	0.64028	0.655573	0.648743	0.690123	0.666883	0.650594	15
Polysphondylium pallidum	0.707086	0.654298	0.664796	0.739253	0.738559	0.643968	0.66426	0.433556	0.573164							0.666886	0.648583	15
Soliformovum expulsum			0.653942			0.708197	0.62942	0.430453	0.447903	0.644785	0.724467	0.644785	0.653267	0.724467	0.778195	0.738899	0.648232	15
Multicilia marina		0.638661	0.621009		0.740746	0.67093	0.720369	0.460285	0.427129	0.608332	0.706217	0.608332	0.636673	0.706217	0.75446	0.717608	0.644069	16
Acytostelium ellipticum		0.654298	0.664796		0.738559	0.643968	0.66426	0.433556	0.573164	0.640278	0.648741	0.640278	0.655573	0.648741	0.690123	0.666886	0.64023	16
Protostelium okumukumu		0.543921	0.547304		0.734212	0.714482	0.677792	0.40877	0.439551	0.575124	0.726978	0.575124	0.597216	0.726978	0.780218	0.745158	0.628059	17
Acanthamoeba castellani	0.612686	0.5368	0.472213	0.64268	0.644818	0.595234	0.693661	0.909991	0.874543	0.479933	0.626068	0.479933	0.535891	0.626068	0.665224	0.6237	0.626215	17
Protostelium nocturnum			0.547304			0.714479	0.67779	0.407503	0.439824	0.575127	0.726974	0.575127	0.5972	0.726974	0.780216	0.745177	0.626141	17
Protostelium mycophagum			0.546744			0.714479	0.677793	0.407503	0.439824	0.57512	0.726977	0.57512	0.597207	0.726977	0.780218	0.745158	0.626093	17
Pelomyxa palustris	0.656676	0.583228	0.587029	0.698993	0.674764	0.596334	0.710041	0.542571	0.489052							0.670973	0.620966	18
Thecamoeba (ATCC 50185)	0.653264	0.572318	0.519998	0.680495	0.677687	0.636723	0.705916	0.479273	0.492031	0.525483	0.672951	0.525483	0.577036	0.672951	0.717312	0.654301	0.610201	19
Sappinia pedata	0.653264	0.572318	0.519997	0.680495	0.677686	0.636722	0.705916	0.479272	0.49203	0.525482	0.67295	0.525482	0.577035	0.67295	0.717311	0.654301	0.610201	19
Thecamoeba similis	0.652316	0.569475	0.517263	0.676732	0.677493	0.634128	0.705198	0.480063	0.466826	0.52341	0.673929	0.52341	0.576317	0.673929	0.717023	0.653459	0.607561	19
Sappinia diploidea		0.572318	0.519998		0.677687	0.636723	0.705916	0.479273	0.492031	0.525483	0.672951	0.525483	0.577036	0.672951	0.717312	0.654301	0.602105	20
Neoparamoeba branchiphila			0.541351			0.63141	0.625915	0.516776	0.480891	0.54328	0.688114	0.54328	0.562846	0.688114	0.711997	0.659703	0.599473	20
Paramoeba eilhardi			0.541351			0.63141	0.625915	0.516776	0.480646	0.54328	0.688114	0.54328	0.562846	0.688114	0.711997	0.659703	0.599453	20
Stygamoeba regulata	0.62617	0.570095	0.57988	0.654373	0.650836	0.602343	0.694871	0.475426	0.350093	0.567507	0.642069	0.567507	0.614862	0.642069	0.70028	0.634845	0.598327	20
Vannella ebro	0.610832	0.555189	0.554843	0.631043	0.721124	0.625347	0.665516	0.395432	0.470827	0.550703	0.67221	0.550703	0.553003	0.67221	0.687091	0.656081	0.59826	20
Platyamoeba placida	0.610832	0.55519	0.554851	0.631043	0.721129	0.625346	0.665613	0.395472	0.469819	0.550722	0.672208	0.550722	0.55302	0.672208	0.687881	0.656082	0.598259	20
Stenamoeba CRIB68		0.570503	0.517192		0.674021	0.635114	0.703661	0.483924	0.417503	0.523718	0.670526	0.523718	0.575746	0.670526	0.715205	0.654634	0.595428	20
Thecamoeba quadrilineata			0.517263			0.634128	0.705198	0.480063	0.466826	0.52341	0.673929	0.52341	0.576317	0.673929	0.717023	0.653459	0.595413	20
Protosteliopsis fimicola		0.55519	0.554851		0.721129	0.625346	0.665613	0.395471	0.469819	0.550722	0.672208	0.550722	0.55302	0.672208	0.687881	0.656082	0.595019	20
Korotnevella hemistylolepis		0.489973	0.541297		0.638067	0.631397	0.625849	0.517575	0.481138	0.543228	0.688098	0.543228	0.562806	0.688098	0.711988	0.659695	0.59446	21
Stenamoeba stenopodia (Platyamoeba)			0.517195			0.635114	0.703661	0.484341	0.432654	0.523718	0.670526	0.523718	0.575748	0.670526	0.715205	0.654634	0.592253	21
Vannella anglica			0.554843			0.625347	0.665532	0.395519	0.469865	0.550703	0.67221	0.550703	0.553003	0.67221	0.687885	0.656081	0.587825	21
Balamuthia mandrilaris		0.536584	0.472209		0.6448	0.595118	0.69552	0.616926	0.599963	0.479951	0.625971	0.479951	0.535922	0.625971	0.665186	0.623986	0.585576	21
Vexillifera armata			0.541297			0.63136	0.625823	0.520809	0.277222	0.543223	0.688055	0.543223	0.562797	0.688055	0.711979	0.659677	0.582793	22
Lingulamoeba leei			0.543839			0.61339	0.652661	0.469583	0.385368	0.532405	0.667348	0.532405	0.534193	0.667348	0.678362	0.652513	0.577451	22
Entamoeba dispar	0.633273	0.570809	0.554666	0.675456	0.64275	0.535956	0.70494	0.554739	0.496884	0.526004	0.498128	0.526004	0.552519	0.498128	0.631944	0.622636	0.576552	22
Entamoeba histolytica	0.633273	0.570809	0.554666	0.675456	0.64275	0.535956	0.70494	0.554739	0.496884	0.526004	0.498128	0.526004	0.552519	0.498128	0.631944	0.622636	0.576552	22
Vannella CAZ6/I			0.537964			0.613356	0.654216	0.469236	0.386012	0.526625	0.666591	0.526625	0.529825	0.666591	0.678362	0.651969	0.575614	22
Parvamoeba monoura (Thecasp)	0.612612	0.499243	0.42141	0.718403	0.652706	0.638264	0.442744	0.525027	0.299802	0.478649	0.69383	0.478649	0.602454	0.69383	0.751049	0.671811	0.57378	23
Mayorella	0.612048	0.541877	0.485494	0.64885	0.614433	0.579639	0.646826	0.449131	0.511688	0.494776	0.619033	0.494776	0.546555	0.619033	0.679434	0.614883	0.572405	23
Protosteloid isolate LHI05		0.524156	0.472688		0.660684	0.599262	0.703861	0.463181	0.504627	0.479945	0.639017	0.479945	0.534247	0.639017	0.674117	0.634697	0.572103	23
Protacanthamoeba bohemica			0.472688			0.599262	0.703865	0.463814	0.514537	0.479945	0.639019	0.479945	0.534247	0.639019	0.67412	0.634697	0.569597	23
Mayorella gemmifera		0.553656	0.494081		0.614523	0.579907	0.63165	0.473838	0.497895	0.514358	0.619177	0.514358	0.557222	0.619177	0.67973	0.61434	0.568851	23
Protosporangium articulatum		0.537785	0.497727		0.694478	0.608876	0.652081	0.381618	0.500082	0.502668	0.600985	0.502668	0.565312	0.600985	0.676813	0.633503	0.568256	23
Mastigamoeba balamuthi 50617	0.614879	0.555328	0.534877	0.55914	0.632	0.51561	0.695306	0.553571	0.484391	0.517911	0.52241	0.517911	0.579264	0.52241	0.650862	0.610293	0.566635	23
Mastigella commutans		0.555328	0.534877		0.632	0.51561	0.695306	0.553571	0.484393	0.51791	0.522409	0.51791	0.579264	0.522409	0.650862	0.610349	0.563728	24
Endolimax nana		0.554543	0.534545		0.63076	0.5155	0.695213	0.553448	0.483046	0.517777	0.522214	0.517777	0.579257	0.522214	0.65082	0.609982	0.563364	24
Clastostelium recurvatum			0.497727			0.608876	0.652081	0.381618	0.500082	0.502668	0.600985	0.502668	0.565312	0.600985	0.676813	0.633503	0.560277	24
Entamoeba equi			0.554666			0.535956	0.70494	0.554739	0.496884	0.526004	0.498128	0.526004	0.552519	0.498128	0.631944	0.622636	0.558546	24
Mastigamoeba simplex			0.534677			0.515515	0.695255	0.553483	0.480964	0.51756	0.522178	0.51756	0.579004	0.522178	0.650783	0.610131	0.558274	24
Clydonella			0.475727			0.525707	0.610144	0.607432	0.569601	0.481269	0.593899	0.481269	0.458239	0.593899	0.616503	0.62159	0.55294	25
Gocevia	0.588448	0.500169	0.477384	0.615363	0.588869	0.576089	0.637598	0.515219	0.348555	0.47848	0.625352	0.47848		0.625352		0.602015	0.546955	25
Stereomyxa ramosa		0.558957	0.543959		0.652667	0.565713	0.685148	0.506214	0.441417	0.521444	0.507622	0.521444	0.500649	0.507622	0.467325	0.631011	0.543657	26
Endostelium zonatum			0.477952			0.576642	0.638094	0.502522	0.404259	0.47848	0.625888	0.47848		0.625888		0.60289	0.541109	26
Vermistella antarctica		0.550522	0.489673		0.574819	0.535016	0.640812	0.428731	0.438718	0.513945	0.575546	0.513945	0.553958	0.575546	0.612087	0.558132	0.540104	26
Isolate CHINC-5 (ATCC 50979)		0.479599	0.499853		0.544609	0.593963	0.568071	0.365281	0.508974	0.481358	0.637861	0.481358		0.637861		0.635729	0.53621	26
Dermamoeba	0.598977	0.489389	0.52095	0.577667	0.614707	0.51866	0.595104	0.511928	0.370332	0.522674	0.541635	0.522674		0.541635		0.559731	0.534719	27
Vexillifera minutissima			0.468423			0.601491	0.598916	0.420275	0.363462	0.467949	0.660645	0.467949		0.660645		0.635222	0.534498	27
Pessonella	0.555492	0.454278	0.481684	0.549065	0.469953	0.591196	0.530232	0.437336	0.488396	0.482912	0.634004	0.482912		0.634004		0.637797	0.530662	27
Trichosphaerium	0.606176	0.47793	0.436306	0.559699	0.539815	0.52035	0.559689	0.317838	0.32488							0.51783	0.486051	28
Cochliopodium Kiel			0.467881			0.4923	0.481239	0.538767	0.379572	0.458649	0.473665	0.458649		0.473665		0.54433	0.476872	29
Cochliopodium CCAP1537		0.451752	0.467881		0.489836	0.4923	0.481239	0.538767	0.379572	0.458649	0.473665	0.458649		0.473665		0.54433	0.475859	29
Cochliopodium spiniferum		0.451752	0.467881		0.489836	0.4923	0.481239	0.538767	0.379572	0.458649	0.473665	0.458649		0.473665		0.54432	0.475858	29
25 Environmental Sequences																0.76
Average	0.74893	0.698435	0.665802	0.757541	0.769619	0.727621	0.765266	0.607275	0.569566	0.667054	0.748224	0.667054	0.709405	0.748224	0.798515	0.756728
SD	0.105662	0.137544	0.134673	0.0944631	0.112973	0.125307	0.11912	0.138724	0.137687	0.14071	0.124832	0.14071	0.127842	0.124832	0.0999697	0.113103
