# Supplementary material for: Comprehensive Phylogenetic Reconstruction of Amoebozoa Based on Concatenated Analyses of SSU-rDNA and Actin Genes
Source: PLoS One. 2011 Jul 28;6(7):e22780. doi: 10.1371/journal.pone.0022780 (PMC3145751; doi:10.1371/journal.pone.0022780)
Supplement: Table S3 — Root to tip branch lengths for each taxon in each reconstruction. Taxa are ordered from shorter to longer average branch lengths. (XLS) [file pone.0022780.s005.xls]

## Sheet: Suppl. Table 3 Branch Lengths
Supplementary Table S3: Root to tip branch lengths for each taxon in each reconstruction. Taxa are ordered from shorter to longer average branch lengths.
Taxon	no765	no76	no7	DLSM	93SM	DLMD	93MD	DLLG	93LG	93nolong	DLnolong	93nounstable	Dlnounstable	93noLBnounst	DLnoLBnounst	Average
Amoebidium parasiticum	0.0126907	0.0149686	0.0291312	0.0408627	0.0254537	0.0528278	0.0296651	0.0567478	0.030025	0.0301729	0.0546375	0.0282352	0.0543862	0.0288206	0.0521605	0.0324858
Acanthamoeba castellani	0.00877935	0.0147756	0.031454	0.0553601	0.0343985	0.0674407	0.0336914	0.0577196	0.0322314	0.033041	0.0564994	0.0310959	0.0590345	0.0316867	0.0565053	0.0373167
Stenamoeba stenopodia (Platyamoeba)	0.0075264	0.0142518	0.0412076					0.0780527	0.0530273	0.052577	0.0775034	0.0505531	0.0803699	0.0508273	0.0769906	0.0388132
Balamuthia mandrilaris	0.0115663	0.0180911	0.0346457			0.0743521	0.0386021	0.0685199	0.0399009	0.0402258	0.0668293	0.0383972	0.070878	0.0395398	0.0678234	0.0408112
Monosiga brevicolis	0.00792937	0.00984856	0.0330475	0.0554662	0.0423329	0.0698758	0.0446982	0.0735769	0.0451871	0.0455482	0.0708354	0.042983	0.0709469	0.0440165	0.0680579	0.0424403
Nuclearia simplex	0.0239866	0.024084	0.0366371	0.054026	0.0491656	0.0547542	0.0550026	0.0588079	0.0556202	0.0561952	0.0565241	0.0529965	0.0557406	0.0542385	0.0533168	0.0457871
Vexillifera armata	0.0143033	0.0157905	0.0457969					0.0922576	0.0688878	0.0622117	0.0912584	0.0642728	0.0880114	0.0650386	0.0843191	0.0474072
Stenamoeba CRIB68	0.00995132	0.018424	0.046797			0.0857835	0.0462583	0.0799114	0.0493368	0.0488841	0.0793628	0.0468427	0.0822222	0.0471075	0.0787931	0.0480661
Stygamoeba regulata	0.010644	0.0189461	0.0359316	0.0628019	0.0516202	0.0770874	0.0560349	0.0702373	0.05661	0.057813	0.0683078	0.0523523	0.0691013	0.0544752	0.0664984	0.0488793
Nematostelium ovatum	0.0144784	0.0230939	0.0467694					0.0928263	0.0676469	0.0747813	0.0909019	0.0642845	0.0931401	0.0635139	0.0907507	0.048963
Vermistella antarctica	0.02012	0.0258136	0.0371319			0.0707725	0.0547318	0.0811433	0.057216	0.0566377	0.0814771	0.0547484	0.0818489	0.0550087	0.0782715	0.0495613
Nematostella vectensis	0.0222154	0.0218525	0.0433841	0.0706656	0.049295	0.0778298	0.05285	0.0828764	0.053831	0.0542984	0.0795236	0.0516585	0.0799716	0.0526951	0.0765409	0.0527555
Mayorella	0.0241221	0.0243518	0.0426597	0.074731	0.0468742	0.0788168	0.057186	0.0852975	0.0587493	0.0601125	0.0847528	0.0562457	0.0913399	0.0570715	0.0875179	0.0547543
Korotnevella hemistylolepis	0.0131411	0.0176982	0.0472259			0.0898426	0.054873	0.0954529	0.0712024	0.0645238	0.0944738	0.0687726	0.0971368	0.0678338	0.0929398	0.0556337
Paramoeba eilhardi	0.0131404	0.0215713	0.0510776					0.106673	0.0858686	0.0794732	0.105374	0.0831982	0.110085	0.0843765	0.105372	0.0556662
Mayorella gemmifera	0.0119017	0.0180334	0.0476515			0.09411	0.0614202	0.100221	0.0627414	0.0641651	0.0993735	0.061065	0.105259	0.061601	0.100783	0.0565828
Protacanthamoeba bohemica	0.0138759	0.0257573	0.0605468					0.104653	0.0834045	0.0855904	0.101479	0.0812689	0.106885	0.0821074	0.102193	0.0576474
Glomus caledonium	0.0257467	0.0269634	0.043552	0.0753638	0.0597488	0.0772311	0.0643899	0.0814516	0.065148	0.0658232	0.0775082	0.0622069	0.0772669	0.0634674	0.0739474	0.0577328
Neoparamoeba branchiphila	0.0154441	0.0244029	0.0585578					0.115425	0.0909496	0.0846244	0.113821	0.0881634	0.118265	0.0875237	0.113172	0.0609559
Salpingoeca amphoridium	0.0182949	0.0233016	0.0547942	0.0836118	0.0571742	0.0963878	0.0598716	0.101259	0.060976	0.06163	0.0975867	0.0585669	0.0986163	0.059802	0.0946207	0.0617412
Hartmannela vermiformis	0.0144824	0.0203172	0.0493168	0.0904236	0.0689477	0.101051	0.0788374	0.106511	0.0781992	0.0798868	0.099577	0.0749552	0.0979025	0.0769836	0.0929455	0.0675651
Echinamoeba exudans	0.0154918	0.0298496	0.0636755					0.131382	0.0999438	0.101423	0.123326	0.0942546	0.118733	0.0974252	0.112944	0.0680686
Rhizamoeba neglecta	0.028577	0.0356329	0.0654355					0.129712	0.100176	0.101648	0.121917	0.0951615	0.115449	0.0980521	0.110239	0.0719068
Dermamoeba	0.0191733	0.0318145	0.0629191	0.101462	0.0574362	0.116625	0.0695878	0.119262	0.0845654	0.0768791	0.111451					0.0736494
Schizoplasmodium cavostelioides	0.0110243	0.0221162	0.0452851			0.182194	0.122748	0.0902784	0.0651604	0.0709084	0.0879198	0.0622241	0.0910762	0.0611025	0.0878567	0.0769724
Stereomyxa ramosa	0.0402888	0.0307904	0.0808247			0.0943119	0.0681118	0.122971	0.105579	0.14589	0.0850478	0.102528	0.117949	0.140366	0.170213	0.0775539
Saccharomyces cerevisae S288c	0.0398691	0.0405583	0.0587354	0.101086	0.0814504	0.107649	0.0869015	0.113288	0.0879881	0.0891921	0.108167	0.0845742	0.109194	0.0862151	0.104472	0.0797251
Leptomyxa reticulata	0.0263731	0.0337648	0.0635841			0.118234	0.0992758	0.127807	0.0980286	0.0994707	0.12007	0.0930342	0.113527	0.0958966	0.108391	0.0810097
Ripidomyxa RP010	0.0263731	0.0337648	0.0635841			0.118234	0.0992758	0.127807	0.0980286	0.0994707	0.12007	0.0930342	0.113527	0.0958966	0.108391	0.0810097
Flabellula NETC3	0.039202	0.0409228	0.0756029					0.153425	0.114998	0.117217	0.144803	0.109019	0.140482	0.112564	0.134285	0.0848301
Lingulamoeba leei	0.029604	0.0411917	0.0796939					0.157229	0.117991	0.112551	0.154497	0.115319	0.160868	0.116355	0.154211	0.0851419
Echinamoeba thermarum OSB1	0.0227194	0.0316015	0.0673072			0.115271	0.109883	0.145106	0.117608	0.119171	0.136732	0.110664	0.133558	0.115283	0.127058	0.0870708
Paraflabellula reniformis	0.040367	0.0419297	0.0784516					0.160256	0.12021	0.122499	0.151388	0.114087	0.147322	0.117687	0.140824	0.088243
Schizoplasmodiopsis amoeboidea	0.0163245	0.0316388	0.0874478					0.197502	0.144099	0.148096	0.190965	0.134724	0.195485	0.138054	0.187722	0.0954023
Phalansterium solitarium	0.0370366	0.0500452	0.0803015	0.116699	0.0881284	0.140676	0.101809	0.140739	0.110215	0.113737	0.135321	0.105396	0.138983	0.103217	0.132528	0.0961833
Rhizamoeba saxonica 50742	0.0380522	0.0399831	0.0746911			0.143762	0.114195	0.152461	0.113742	0.11594	0.143873	0.10779	0.139517	0.111324	0.133362	0.096698
Flabellula citata	0.0402622	0.0427413	0.0734562			0.143641	0.116547	0.152334	0.11626	0.118506	0.143824	0.110273	0.139699	0.11382	0.133531	0.0978917
Gocevia	0.0275195	0.0375302	0.0715563	0.116979	0.110455	0.142347	0.121828	0.135647	0.117195	0.117212	0.129431					0.0978951
Ministeria vibrans	0.0370329	0.0436006	0.0788793	0.113271	0.113561	0.125425	0.124578	0.1322	0.126791	0.128573	0.127265	0.121883	0.12889	0.124326	0.123551	0.099482
Multicilia marina	0.0175458	0.0363503	0.0786049			0.165707	0.112113	0.171704	0.115577	0.112658	0.168469	0.110939	0.168675	0.113506	0.165742	0.0996575
Protosteloid isolate LHI05	0.0197916	0.0378145	0.0930724			0.171308	0.115968	0.153863	0.113865	0.115918	0.149476	0.110636	0.156604	0.112585	0.149744	0.100812
Paraflabellula hoguae	0.0380511	0.0399818	0.0746897	0.13373	0.101292	0.142815	0.112934	0.151482	0.112462	0.114647	0.142931	0.106542	0.138538	0.110064	0.132427	0.100826
Arachnula	0.0200746	0.0352648	0.0741894	0.137315	0.103412	0.1738	0.110085	0.175908	0.120791	0.136672	0.171075	0.115025	0.1732	0.128582	0.168196	0.105649
Sappinia pedata	0.0314821	0.041436	0.0834407	0.131651	0.112295	0.160138	0.119067	0.155853	0.122588	0.123099	0.152714	0.117154	0.156992	0.118847	0.150855	0.106439
Endostelium zonatum	0.0326939	0.0513441	0.104352					0.190956	0.153398	0.15525	0.186079					0.106549
Sappinia diploidea	0.0333496	0.0434409	0.0895324			0.172386	0.120602	0.166477	0.124175	0.124742	0.162943	0.118516	0.167777	0.120274	0.161293	0.107138
Thecamoeba (ATCC 50185)	0.0333496	0.0434409	0.091349	0.141504	0.116691	0.174979	0.125645	0.169231	0.129292	0.129884	0.165575	0.123423	0.170515	0.125226	0.163907	0.113942
Protostelium nocturnum	0.0276923	0.0524997	0.106188					0.232044	0.156952	0.162438	0.226766	0.158813	0.22937	0.176187	0.224106	0.115075
Argynia dentata	0.0339524	0.0444384	0.0928334			0.174179	0.135644	0.185911	0.138861	0.1404	0.175789	0.131347	0.174293	0.135092	0.165958	0.115117
Flamella fluviatilis	0.0284331	0.0471554	0.113449					0.22628	0.169647	0.176797	0.219505	0.164643	0.225527	0.169464	0.217727	0.116993
Vannella anglica	0.0485979	0.0667448	0.114045					0.218375	0.16595	0.160629	0.214049	0.159092	0.223416	0.160579	0.215086	0.122743
Flamella aegyptia	0.0272323	0.0436043	0.106153			0.205521	0.128798	0.214414	0.14437	0.153377	0.208196	0.139727	0.213889	0.145632	0.206846	0.124299
Hartmannella abertawensis	0.0426768	0.0537353	0.0968209			0.18468	0.159558	0.198029	0.163832	0.165943	0.187697	0.155301	0.185084	0.159239	0.176815	0.128476
Nolandella PRA27	0.0447755	0.0539433	0.0974864	0.166484	0.138	0.177432	0.148346	0.190249	0.152529	0.154421	0.180182	0.144127	0.177147	0.148145	0.169322	0.129916
Heleopera rosea	0.0370281	0.0503631	0.107527			0.195185	0.156518	0.208579	0.160451	0.16207	0.198175	0.152964	0.196822	0.156511	0.188017	0.130807
Protosteliopsis fimicola	0.0470202	0.0663712	0.115292			0.223706	0.152338	0.20371	0.157427	0.15294	0.19944	0.145007	0.20695	0.147042	0.199482	0.137981
Rhizamoeba 50933	0.0556947	0.0610689	0.107428	0.160186	0.135864	0.186993	0.16842	0.20195	0.167454	0.170507	0.191689	0.159445	0.18852	0.163922	0.18045	0.13834
Isolate CHINC-5 (ATCC 50979)	0.0378521	0.051082	0.1143			0.243182	0.178004	0.174529	0.170082	0.165119	0.159592					0.138433
Cryptodifflugia operculata	0.0352494	0.0541968	0.115793	0.183838	0.131551	0.209585	0.150148	0.224049	0.15315	0.155796	0.212768	0.145128	0.211817	0.149822	0.202345	0.139729
Mastigamoeba simplex	0.0426664	0.07445	0.151655					0.258661	0.18994	0.192426	0.248589	0.183156	0.255368	0.187897	0.240351	0.143474
Protostelium mycophagum	0.0342212	0.0617413	0.142165					0.278852	0.209073	0.162274	0.271384	0.182174	0.275479	0.187677	0.267087	0.145211
Homo sapiens	0.0436579	0.0588873	0.113352	0.19042	0.150664	0.208395	0.16572	0.219338	0.168961	0.170726	0.21127	0.162313	0.214963	0.165089	0.205561	0.146599
Platyamoeba placida	0.0534242	0.0729728	0.118427	0.195513	0.123564	0.232654	0.155261	0.208299	0.160025	0.155549	0.203894	0.147875	0.211177	0.149961	0.203571	0.146682
Mastigella commutans	0.0334889	0.0699824	0.14609			0.222107	0.160467	0.235127	0.166213	0.168967	0.224377	0.155153	0.226397	0.165503	0.21342	0.147639
Chaos nobile	0.0506902	0.0738143	0.13531					0.269496	0.216492	0.220066	0.256577	0.206599	0.25664	0.211396	0.245138	0.14916
Vexillifera minutissima	0.0569584	0.0790984	0.148832					0.250269	0.212263	0.207591	0.248854					0.149484
Vannella ebro	0.0515936	0.0709943	0.104254	0.196555	0.142911	0.237298	0.159225	0.22266	0.168009	0.162865	0.218417	0.160514	0.227635	0.162569	0.21981	0.150389
Tychosporium acutostipes	0.034599	0.0738492	0.147376					0.302299	0.199685	0.209476	0.293156	0.192471	0.30169	0.198359	0.289268	0.151562
Amoeba leningradensis	0.0506626	0.0726165	0.13818					0.281234	0.223067	0.226795	0.267779	0.213062	0.268192	0.217951	0.256289	0.153152
Gephyramoeba (Acramoeba dendroida)	0.0318993	0.0609819	0.12362			0.252605	0.172493	0.236954	0.200758	0.209311	0.235375	0.197663	0.239423	0.201098	0.235347	0.154187
Nolandella 50913	0.053858	0.0707318	0.121529	0.192582	0.167681	0.208546	0.182081	0.222479	0.186912	0.189499	0.211446	0.177069	0.209128	0.181956	0.200167	0.156267
Hartmannella 243D10	0.0614464	0.0817131	0.146647					0.271997	0.230308	0.234378	0.259247	0.219253	0.25898	0.224576	0.24779	0.158422
Filamoeba sinensis	0.0448489	0.0709329	0.156837					0.285969	0.235184	0.221974	0.278938	0.228737	0.289239	0.215178	0.27854	0.158754
Parvamoeba monoura (Thecasp)	0.0300768	0.0492162	0.137544	0.204786	0.156162	0.246674	0.185833	0.239976	0.182906	0.187613	0.229593	0.186937	0.228788	0.182145	0.221639	0.159241
Clastostelium recurvatum	0.0632942	0.0894595	0.158139					0.282782	0.202685	0.210034	0.274669	0.194247	0.298149	0.23875	0.291262	0.159272
Drosophila melanogaster	0.0590213	0.0749022	0.134543	0.213102	0.171629	0.234308	0.190301	0.245794	0.194128	0.196905	0.237112	0.186554	0.240982	0.190059	0.230897	0.168637
Pyxidicula operculata	0.0724497	0.091963	0.135212	0.208916	0.171304	0.223869	0.188699	0.240128	0.192642	0.196401	0.228905	0.183119	0.226786	0.188694	0.217424	0.169465
Protosporangium articulatum	0.0577851	0.0787301	0.142399			0.266238	0.199539	0.254564	0.191362	0.201353	0.245489	0.19098	0.267882	0.232683	0.257262	0.170088
Saccamoeba lacustris	0.070226	0.0920029	0.166712					0.301987	0.254244	0.258639	0.28809	0.242764	0.289043	0.248508	0.27643	0.177034
Saccamoeba limax (ATCC 30942)	0.0356436	0.0712323	0.149509			0.263258	0.232074	0.278937	0.235753	0.240326	0.266895	0.227084	0.268063	0.232002	0.256698	0.180915
Thecamoeba quadrilineata	0.065599	0.0925882	0.183134					0.319979	0.247413	0.251691	0.312296	0.237277	0.320195	0.241464	0.307823	0.181743
Chaos carolinensis	0.0537907	0.0775695	0.137302	0.229169	0.189418	0.253025	0.210878	0.272505	0.214106	0.21756	0.259381	0.204146	0.259275	0.208934	0.247837	0.181974
Filamoeba nolandi	0.0436085	0.0683286	0.155717			0.290404	0.199369	0.287308	0.238582	0.225587	0.279684	0.232087	0.290006	0.218404	0.278878	0.183331
Dictyostelium discoideum	0.0481939	0.0783926	0.150969	0.246176	0.183884	0.273692	0.203449	0.275162	0.207853	0.25072	0.270115	0.231622	0.271678	0.237798	0.268163	0.185308
Hartmannela cantabrigiensis	0.0614068	0.0827808	0.146165	0.224162	0.195639	0.250311	0.22076	0.266856	0.227501	0.231247	0.254107	0.216296	0.25371	0.221538	0.242588	0.186176
Dictyostelium purpureum	0.0481725	0.0783753	0.152745	0.249055	0.183792	0.276203	0.204487	0.280019	0.20836	0.252881	0.274859	0.233899	0.274535	0.240416	0.272219	0.186801
Thecamoeba similis	0.0626073	0.0878934	0.178478	0.253621	0.172436	0.288614	0.196335	0.301411	0.205786	0.209179	0.293941	0.195641	0.298925	0.199667	0.288647	0.194131
Amoeba proteus	0.0566076	0.0785523	0.145164	0.242886	0.2067	0.26768	0.229731	0.290767	0.240117	0.243812	0.276886	0.229158	0.277352	0.234263	0.265087	0.195356
Mastigamoeba balamuthi 50617	0.0591812	0.0888354	0.172926	0.252332	0.196432	0.286856	0.203902	0.295163	0.208948	0.215361	0.285094	0.194706	0.284903	0.21039	0.276245	0.196064
Glaeseria mira	0.0748674	0.0875082	0.154221	0.243433	0.206327	0.271946	0.239217	0.285237	0.24466	0.248761	0.271711	0.233043	0.271954	0.238816	0.260111	0.200824
Saccamoeba NTSHR	0.0683034	0.0947393	0.167302			0.286968	0.249124	0.304813	0.259484	0.263999	0.290812	0.247887	0.291881	0.253706	0.279139	0.204391
Heleopera sphagni	0.0661071	0.0864063	0.163525	0.263088	0.208892	0.283543	0.235768	0.298979	0.240743	0.244962	0.286577	0.229513	0.286319	0.23612	0.275257	0.205228
Protostelium okumukumu	0.0462903	0.080567	0.193122			0.329229	0.220659	0.357084	0.256543	0.241903	0.348246	0.249794	0.354312	0.259248	0.342831	0.211928
Nebela lageniformis	0.0388906	0.0693302	0.127785			0.241515	0.380457	0.259299	0.387897	0.399319	0.247394	0.369022	0.245049	0.38374	0.235427	0.215025
Pessonella	0.0749254	0.0990785	0.185037	0.278556	0.208691	0.310874	0.228112	0.313892	0.257286	0.25431	0.306351					0.217384
Apodera vas	0.0388906	0.0693302	0.127785			0.244838	0.387757	0.262746	0.395318	0.406678	0.250735	0.37624	0.248496	0.390978	0.238726	0.218095
Bullinularia indica	0.0606781	0.073855	0.13537			0.235945	0.384147	0.25185	0.385272	0.393495	0.240888	0.381595	0.24062	0.388168	0.231032	0.21816
Grellamoeba robusta	0.0435243	0.087779	0.187508			0.360631	0.271646	0.348546	0.264477	0.293728	0.34231	0.265246	0.349348	0.281839	0.338989	0.223445
Soliformovum expulsum	0.0578659	0.104385	0.215137					0.40923	0.343124	0.376531	0.399714	0.344412	0.409712	0.362841	0.395639	0.225949
Trigonopyxis arcula	0.0946034	0.110288	0.183195			0.302466	0.316508	0.320697	0.321047	0.324825	0.308125	0.314163	0.310081	0.318737	0.297901	0.235544
Porosia bigibbosa	0.0460142	0.0780876	0.143			0.25722	0.422667	0.274792	0.430851	0.441701	0.262204	0.41067	0.260438	0.425367	0.25014	0.23609
Nebela carinata	0.0460153	0.0797914	0.144693			0.25892	0.424907	0.276559	0.433128	0.443996	0.263911	0.412908	0.262207	0.427631	0.251826	0.237716
Endolimax nana	0.0595602	0.110778	0.211525			0.376824	0.269116	0.378263	0.283313	0.288963	0.365839	0.272525	0.376143	0.281644	0.35812	0.24134
Nebela tincta	0.0580958	0.0856433	0.15214			0.266433	0.429089	0.284274	0.437276	0.448248	0.271403	0.417068	0.270067	0.431913	0.25945	0.244707
Nebela carinata Hbog	0.0409259	0.07232	0.133272	0.234015	0.38743	0.253576	0.422669	0.271026	0.430854	0.441698	0.258552	0.410667	0.25666	0.42537	0.246527	0.249565
Hyalosphenia papilio Hbog	0.0460131	0.0780889	0.141201	0.234015	0.38743	0.253575	0.422668	0.271025	0.430852	0.441699	0.258551	0.410668	0.256659	0.425368	0.246526	0.251652
Arcella hemisphaerica	0.073055	0.116716	0.209496	0.318137	0.238456	0.373518	0.270913	0.396254	0.277275	0.280426	0.379845	0.263531	0.382738	0.269398	0.366839	0.252647
Hyalosphenia elegans	0.0547538	0.0894377	0.155998			0.278245	0.44248	0.296708	0.451056	0.462087	0.28346	0.430536	0.282483	0.445498	0.271203	0.252668
Cochliopodium Kiel	0.0957631	0.133235	0.250861					0.462346	0.321291	0.335504	0.457241					0.252699
Arcella vulgaris SC	0.0780633	0.122046	0.211124	0.320087	0.241296	0.371592	0.268602	0.394288	0.275024	0.278013	0.3781	0.261106	0.380788	0.267052	0.365007	0.253569
Arcella vulgaris WP	0.0767962	0.120974	0.21386	0.316806	0.237121	0.375201	0.269524	0.397952	0.275868	0.279007	0.381403	0.262176	0.38448	0.268026	0.368437	0.253789
Soliformovum irregulare	0.05456	0.0962323	0.214002			0.402278	0.317414	0.393498	0.320449	0.353731	0.382759	0.322328	0.393635	0.340434	0.378822	0.256919
Cochliopodium spiniferum	0.0783126	0.115586	0.229929			0.422716	0.27563	0.416785	0.278302	0.292881	0.412248					0.259609
Centropyxis laevigata	0.0767147	0.107714	0.214628			0.374809	0.336446	0.393273	0.343437	0.352996	0.380757	0.33362	0.383412	0.342369	0.369891	0.26386
Cavostelium apophysatum	0.0652557	0.126423	0.280015					0.523069	0.336312	0.353672	0.511133	0.324557	0.524868	0.331307	0.504985	0.266215
Cochliopodium CCAP1537	0.0870329	0.119227	0.235977			0.436585	0.312249	0.432737	0.294215	0.30798	0.427915					0.274003
Entamoeba equi	0.0808037	0.136771	0.27963					0.483591	0.395365	0.405326	0.482981	0.376837	0.481133	0.39393	0.526477	0.275232
Acytostelium ellipticum	0.115946	0.142624	0.235117			0.385971	0.331911	0.395882	0.33545	0.267602	0.295851	0.342419	0.394047	0.254542	0.294546	0.277557
Arcella gibbosa	0.117783	0.154648	0.245122			0.409228	0.316103	0.434029	0.32332	0.327021	0.416381	0.308648	0.420565	0.314709	0.402791	0.285748
Spumochlamys perforata 2504	0.0963079	0.131842	0.216093	0.361414	0.291042	0.402094	0.326205	0.416553	0.333083	0.340226	0.402084	0.318254	0.401167	0.327362	0.387369	0.28607
Clydonella	0.118163	0.151495	0.274803					0.491372	0.427379	0.437562	0.48924	0.428545	0.500092	0.439661	0.487172	0.292642
Arcella mitrata	0.121541	0.173631	0.284889	0.419792	0.213514	0.487821	0.229249	0.517704	0.235179	0.237347	0.493615	0.221695	0.498823	0.227194	0.473271	0.298147
Spumochlamys bryora 1901	0.0873641	0.132386	0.230442	0.391202	0.322053	0.429388	0.361689	0.445067	0.367992	0.375658	0.430042	0.352045	0.430198	0.362105	0.414742	0.307509
Vannella CAZ6/I	0.112621	0.165129	0.304442					0.576682	0.389187	0.394122	0.574766	0.388058	0.585607	0.394812	0.570498	0.309612
Entamoeba histolytica	0.0878537	0.129664	0.274614	0.406441	0.293096	0.436792	0.339474	0.461967	0.369972	0.380196	0.455644	0.351341	0.457191	0.369176	0.499226	0.311097
Entamoeba dispar	0.088777	0.130479	0.276125	0.410595	0.296197	0.441299	0.342909	0.466183	0.37346	0.383713	0.459808	0.354699	0.460811	0.372575	0.50334	0.314003
Arcella discoides	0.11034	0.161081	0.267547			0.459738	0.361554	0.485838	0.369194	0.369052	0.462364	0.338464	0.450591	0.349954	0.439799	0.31647
Polysphondylium pallidum	0.141157	0.164236	0.256884	0.385103	0.334513	0.416985	0.37623	0.428545	0.381089			0.393306	0.424572			0.320527
Symphytocarpus impexus	0.11535	0.180948	0.319172					0.56947	0.434952	0.537824	0.656879	0.413475	0.5639	0.517138	0.645247	0.323978
Stemonitis flavogenita	0.124259	0.191802	0.323514					0.581946	0.437159	0.548874	0.676583	0.415084	0.577772	0.528351	0.664633	0.331736
Pelomyxa palustris	0.124592	0.18845	0.322972	0.470112	0.326504	0.530545	0.356544	0.57368	0.358115			0.339423	0.563751			0.361279
Protophysarum phloiogenum	0.136796	0.205972	0.35678					0.623161	0.498129			0.472716	0.634465			0.364168
Didymium nigripes	0.127093	0.189642	0.337004			0.590667	0.41118	0.605369	0.450705			0.426774	0.591298			0.38738
Physarum polycephalum	0.133896	0.20013	0.350213	0.504581	0.333571	0.598912	0.411429	0.632207	0.479062			0.453587	0.624417			0.404889
Arcyria denudata	0.151014	0.237061	0.403087					0.716276	0.546732			0.511868	0.716914			0.410834
Echinostelium arboreum	0.136915	0.203068	0.353421			0.649407	0.461441	0.637131	0.456313			0.439985	0.630519			0.413957
Trichia persimilis	0.129524	0.203407	0.354317			0.646854	0.465626	0.642376	0.50155			0.472932	0.642955			0.420522
Lindbladia tubulina	0.25302	0.345431	0.590382					1.03713	0.790826			0.75844	1.04667			0.603357
Trichosphaerium	0.297906	0.436509	0.705984	1.07919	0.757358	1.21305	0.889752	1.26112	0.93415							0.841669
Sum	7.78475	11.3017	21.0505	12.0034	9.47085	26.1291	21.6567	38.8281	31.4812	26.7668	30.7276	27.5591	34.3622	24.138	27.7648
